# Supplementary material for: Of woods and webs: possible alternatives to the tree of life for studying genomic fluidity in E. coli
Source: Biol Direct. 2011 Jul 20;6:39. doi: 10.1186/1745-6150-6-39 (PMC3160433; doi:10.1186/1745-6150-6-39)
Supplement: Additional file 2 — Organismal information. Taxonomy and lifestyles of the 30 E. coli strains under study. [file 1745-6150-6-39-S2.XLSX]

## Sheet: Feuil1
Additional file 2
Organism Name	Sequence Status	Genome Size	Arrangment	Endospores	Motility	Habitat	Pathogenic in	Disease
Escherichia coli BL21(DE3)	complete	4.6	Singles, Pairs	No	Yes	Specialized
Escherichia coli 536	complete	4.9	Singles, Pairs		Yes	Host-associated	Human	Urinary tract infection (URI)
Escherichia coli 55989	complete	5.2		No	Yes	Multiple	Human	Gastroenteritis (GAS)
Escherichia coli APEC O1	complete	5.51	Singles, Pairs		Yes	Host-associated	Avian	Colibacillosis
Escherichia coli ATCC 8739	complete	4.7				Host-associated
Escherichia coli B str. REL606	complete	4.6		No	Yes	Multiple
Escherichia coli BW2952	complete	4.6		No	Yes	Multiple
Escherichia coli CFT073	complete	5.2	Singles, Pairs		Yes	Host-associated	Human	Urinary tract infections (URI)
Escherichia coli E24377A	complete	5.27	Singles, Pairs		Yes	Host-associated	Human	Diarrhea
Escherichia coli ED1a	complete	5.2		No	Yes	Multiple	Human	Gastroenteritis (GAS)
Escherichia coli HS	complete	4.6	Singles, Pairs		Yes	Host-associated
Escherichia coli IAI1	complete	4.7		No	Yes	Multiple
Escherichia coli IAI39	complete	5.1		No	Yes	Multiple	Human	Urinary tract infection (URI)
Escherichia coli O103:H2 str. 12009	complete	5.48					Human
Escherichia coli O111:H- str. 11128	complete	5.79					Human
Escherichia coli O127:H6 str. E2348/69	complete	5.1	Singles	No	Yes	Host-associated	Human
Escherichia coli O157:H7 EDL933	complete	5.59	Singles, Pairs		Yes	Host-associated	Human	Hemorrhagic colitis (HEM)
Escherichia coli O157:H7 str. EC4115	complete	5.73	Singles, Pairs	No	Yes	Multiple	Human	Hemorrhagic colitis (HEM)
Escherichia coli O157:H7 str. Sakai	complete	5.6	Singles, Pairs		Yes	Host-associated	Human	Hemorrhagic colitis (HEM)
Escherichia coli O157:H7 str. TW14359	complete	5.59		No	Yes	Multiple	Human	Hemorrhagic colitis (HEM)
Escherichia coli O26:H11 str. 11368	complete	5.86	Singles	No	Yes	Multiple	Human	Hemorrhagic colitis (HEM)
Escherichia coli O55:H7 str. CB9615	complete	5.47		No	Yes	Multiple	Human	Gastroenteritis (GAS)
Escherichia coli S88	complete	5.13		No	Yes	Multiple	Human	Gastroenteritis, opportunistic infections (GAS)
Escherichia coli SE11	complete	5.17	Singles, Pairs			Host-associated
Escherichia coli SMS-3-5	complete	5.25	Singles, Pairs	No	Yes	Multiple	No	None
Escherichia coli UMN026	complete	5.35		No	Yes	Multiple	Human	Urinary tract infection (URI)
Escherichia coli UTI89	complete	5.21	Singles, Pairs		Yes	Host-associated	Human	Cystitis
Escherichia coli str. K-12 substr. W3110	complete	4.6	Singles, Pairs		Yes	Host-associated
Escherichia coli str. K-12 substr. DH10B_1	complete	4.6		No	Yes	Host-associated	Human	Diarrhea
Escherichia coli str. K-12 substr. MG1655_1	complete	4.6	Singles, Pairs		Yes	Host-associated
